# Supplementary material for: Evolutionary analyses reveal immune cell receptor GPR84 as a conserved receptor for bacteria-derived molecules
Source: iScience. 2022 Sep 6;25(10):105087. doi: 10.1016/j.isci.2022.105087 (PMC9508565; doi:10.1016/j.isci.2022.105087)
Supplement: Table S1. NCBI database accession numbers and sequence description of vertebrate GPR84 orthologs, related to Figures 1 and 2 [file mmc2.xlsx]

## Sheet: Table S1
Table S1
NCBI database accession numbers and sequence description of vertebrate GPR84 orthologs. Related to Figure 1 and 2
Species latin	Species english	NCBI or ENSEMBL accession number / trace identifiers of NCBI trace archive / GenBank accession number
Primates
Aotus nancymaae	Nancy Ma‘s night monkey	MT536729
Callithrix jacchus	Common marmoset	MT536732
Carlito syrichta	Philippine tarsier	XM_008060583.1
Cebus capucinus imitator	Colombian white-faced capuchin	XM_017501882.1
Cercopithecus atys	Sooty mangabey	XM_012047963.1
Chlorocebus sabaeus	Green monkey	XM_008003515.1
Colobus angolensis	Angola colobus	XM_011930442.1
Gorilla gorilla	Western gorilla	XM_004053274.1
Homo sapiens	Human	MT536737
Macaca fascicularis	Crab-eating macaque	XM_005571081.1
Macaca mulatta	Rhesus macaque	XM_001109742.1
Macaca nemestrina	Southern pig-tailed macaque	XM_011728721.1
Mandrillus leucophaeus	Drill	XM_011992627.1
Microcebus murinus	Gray mouse lemur	XM_012764469.1
Nomascus leucogenys	Northern white-cheeked gibbon	XM_003252879.1
Otolemur garnettii	Northern greater galago	XM_003790459.2
Pan paniscus	Bonobo	XM_008959716.1
Pan troglodytes	Common chimpanzee	XM_522412.3
Papio anubis	Olive baboon	XM_003906503.2
Piliocolobus tephrosceles	Ugandan red colobus	XM_023210888.3
Pongo abelii	Sumatran orangutan	XM_009247835.1
Propithecus coquereli	Coquerel‘s sifaka	XM_012652494.1
Rhinopithecus bieti	Black snub-nosed monkey	XM_017850933.1
Rhinopithecus roxellana	Golden snub-nosed monkey	XM_010373857.1
Saimiri boliviensis	Black-capped squirrel monkey	XM_003939261.2
Carnivora
Acinonyx jubatus	Cheetah	XM_015087807.2
Ailuropoda melanoleuca	Giant panda	MT536728
Callorhinus ursinus	Northern fur seal	XM_025883060.1
Canis lupus familiaris	Dog	XM_003433494.4
Enhydra lutris kenyoni	Sea otter	XM_022519782.1
Eumetopias jubatus	Steller sea lion	XM_028125577.1
Felis catus	Cat	MT536736
Halichoerus grypus	Gray seal	XM_036124236.1
Hyaena hyaena	Striped hyena	XM_039216982.1
Leptonychotes weddellii	Weddell seal	XM_006728711.1
Lontra canadensis	Northern American river otter	XM_032876578.1
Lynx canadensis	Canada lynx	XM_030321460.1
Mirounga leonina	Southern elephant seal	XM_035002006.1
Mustela erminea	Ermine	XM_004774546.3
Mustela putorius furo	Ferret	XM_004774546.2
Neomonachus schauinslandi	Hawaiian monk seal	XM_021686791.1
Neovison vison	American mink	XM_044226985.1
Nyctereutes procyonoides	Raccoon dog	CAJHUB010000753.1
Odobenus rosmarus	Pacific walrus	XM_004406177.1
Otocyon megalotis	bat-eared fox	JAEUCK010000173.1
Panthera leo	Lion	MT536743
Panthera pardus	Leopard	XM_019419619.1
Panthera tigris altaica	Siberian tiger	XM_007081558.1
Phoca vitulina	Harbor seal	XM_032420794.1
Puma concolor	Puma	XM_025930727.1
Puma yagouaroundi	Jaguarundi	XM_040487893.1
Suricata suricatta	Meerkat	XM_029954075.1
Tremarctos ornatus	Spectacled bear	WMLG01006422.1
Ursus americanus	American black bear	JAJHTY010001480.1
Ursus arctos horribilis	Brown bear	XM_026501667.2
Ursus maritimus	Polar bear	MT536748
Ursus thibetanus	Asiatic black bear	WEIE01000061.1, BMBK01035079.1
Vulpes lagopus	Arctic fox	XM_041736618.1
Vulpes vulpes	Red fox	XM_025987734.1
Zalophus californianus	California sea lion	XM_027593258.1
Cetartiodactyla
Balaenoptera acutorostrata scammoni	Minke whale	MT536730
Bison bison	Bison	XM_010857982.1
Bos grunniens mutus	Yak	XM_005902081.1
Bos indicus	Zebu	XM_019960012.1
Bos taurus	Cattle	MT536731
Bubalus bubalis	Water buffalo	XM_006063703.1
Camelus bactrianus	Bactrian camel	XM_010964423.1
Camelus dromedarius	Dromedary	XM_010994091.1
Camelus ferus	Wild Bactrian camel	XM_006182398.1
Capra hircus	Goat	XM_005679846.1
Delphinapterus leucas	Beluga whale	XM_022571983.2
Lipotes vexillifer	Yangtze River dolphin	XM_007467784.1
Neophocaena asiaeorientalis asiaeorientalis	Arrow-ridged finless porpoise	XM_024737235.1
Odocoileus virginianus texanus	White-tailed deer	XM_020895134.1
Orcinus orca	Killer whale	XM_004274216.1
Ovis aries	Sheep	MT536742
Pantholops hodgsonii	Chiru	XM_005954389.1
Physeter catodon	Sperm whale	XM_007125707.1
Sus scrofa	Domestic pig	MT536746
Tursiops truncatus	Common bottlenose dolphin	XM_004328691.1
Vicugna pacos	Alpaca	XM_006203093.1
Perissodactyla
Ceratotherium simum	White rhinoceros	MT536734
Equus asinus	African wild donkey	XM_014836590.1
Equus caballus	Horse	MT536735
Equus przewalski	Przewalski‘s horse	XM_008527804.1
Rodentia
Castor canadensis	North American beaver	XM_020164066.1
Cavia porcellus	Guinea pig	XM_003476018.3
Chinchilla lanigera	Long-tailed chinchilla	XM_005397219.1
Cricetulus griseus	Chinese hamster	XM_027396778.1
Dipodomys ordii	Ord‘s kangaroo rat	XM_013032430.1
Fukomys damarensis	Damaraland mole-rat	XM_010609381.1
Heterocephalus glaber	Naked mole rat	XM_004872795.2
Jaculus jaculus	Lesser Egyptian jerboa	XM_004650463.1
Marmota marmota	Alpine marmot	XM_015493600.1
Meriones unguiculatus	Mongolian gerbil or Mongolian jird	XM_021652106.1
Mesocricetus auratus	Golden hamster	XM_005066940.3
Microtus ochrogaster	Prairie vole	XM_005353782.2
Mus caroli	Ryukyu mouse	XM_029470028.1
Mus musculus	House mouse	MT536741
Mus pahari	Gairdner‘s shrewmouse	XM_021217404.1
Nannospalax galili	Upper Galilee mountains blind mole rat	XM_008839137.1
Octodon degus	Degu	XM_004637928.1
Peromyscus maniculatus bairdii	Prairie deer mouse	XM_006981798.1
Rattus norvegicus	Brown rat	MT536745
Spermophilus tridecemlineatus	Thirteen-lined ground squirrel	XM_005325081.1
Glires
Oryctolagus cuniculus	European rabbit	XM_002711134.3
Ochotona princeps	American pika	XM_004583278.1
Eurachontoglires
Galeopterus variegatus	Sunda flying lemur	XM_008592734.1
Tupaia chinensis	Chinese tree shrew	XM_006169111.1
Afrotheria
Chrysochloris asiatica	Cape golden mole	XM_006869927.1
Echinops telfairi	Lesser hedgehog tenrec	XM_004716916.1
Elephantulus edwardii	Cape elephant shrew	XM_006883985.1
Loxodonta africana	African bush elephant	MT536738
Orycteropus afer	Aardvark	XM_007949471.1
Trichechus manatus	West Indian manatee	XM_004373937.1
Insectivora
Condylura cristata	Star-nosed mole	XM_004692488.2
Erinaceus europaeus	European hedgehog	XM_007518301.2
Sorex araneus	Common shrew	XM_004601845.1
Pholidota
Manis javanica	Sunda pangolin	XM_017678586.1
Monotrema
Ornithorhynchus anatinus	Platypus	XM_029073880.1
Marsupialia
Sarcophilus harrisii	Tasmanian devil	XM_003772332.4
Phascolarctos cinereus	Koala	XM_020966247.1
Monodelphis domestica	Gray short-tailed opossum	MT536740
Chiroptera
Desmodus rotundus	Common vampire bat	XM_024575392.1
Eptesicus fuscus	Big brown bat	XM_008140800.1
Hipposideros armiger	Great roundleaf bat	XM_019659671.1
Miniopterus natalensis	Natal long-fingered bat	XM_016217987.1
Myotis brandtii	Brandt‘s bat	XM_005869123.1
Myotis davidii	David‘s myotis	XM_006756934.1
Myotis lucifugus	Little brown bat	XM_006095799.1
Pteropus alecto	Black flying fox	XM_006926985.1
Pteropus vampyrus	Large flying fox	XM_011375879.1
Rhinolophus sinicus	Chinese rufous horseshoe bat	LVEH01000037.1
Rousettus aegyptiacus	Egyptian fruit bat	XM_016165501.1
Lizards
Anolis carolinensis	Carolina anole	XM_008103611.2
Crotalus tigris	Tiger rattlesnake	XM_039330596.1
Gekko japonicus	Japanese gecko	XM_015425683.1
Lacerta agilis	Sand lizard	XM_033138561.1
Notechis scutatus	Common tiger snake	XM_026677370.1
Pantherophis guttatus	Corn snake	XM_034419130.1
Podarcis muralis	Common wall lizard	XM_028709180.1
Pogona vitticeps	Central bearded dragon	XM_020784613.1
Protobothrops mucrosquamatus	Chinese habu	XM_015817156.1
Pseudonaja textilis	Eastern brown snake	XM_026714770.1
Python bivittatus	Burmese python	XM_015889211.2
Thamnophis elegans	Western terrestrial garter snake	XM_032210962.1
Thamnophis sirtalis	Common garter snake	XM_014064688.1
Zootoca vivipara	Common lizard	XM_035099916.1
Frogs and toads
Nanorana parkeri	High Himalaya frog	XM_018568738.1
Rana temporaria	Common frog	XM_040340749.1
Ranitomeya imitator	Mimic poison frog	CAF4963090.1
Xenopus laevis	African clawed frog	NM_001197284.1
Xenopus tropicalis	Tropical clawed frog	NM_001078867.1
Caecilians
Geotrypetes seraphini	Gaboon caecilian	XM_033935607.1
Microcaecilia unicolor	Tiny Cayenne Caecilian	XM_030195476.1
Rhinatrema bivittatum	Two-lined caecilian	XM_029595150.1
Turtles
Chelonia mydas	Green sea turtle	XM_037884174.1
Chrysemys picta bellii	Western painted turtle	XM_005307699.2
Dermochelys coriacea	Leatherback sea turtle	XM_038378860.1
Gopherus evgoodei	Goodes thornscrub tortoise	XM_030558383.1
Mauremys reevesii	Reeves's turtle	XM_039513685.1
Terrapene carolina triunguis	Terrapene carolina triunguis	XM_026660700.2
Trachemys scripta elegans	Red-eared slider	XM_034792336.1
Sharks and rays
Amblyraja radiata	Thorny skate	XM_033016836.1
Rhincodon typus	Whale shark	XM_020526182.1
Chimaera (Holocephali)
Callorhinchus milii	Australian ghostshark	XM_007886376.1
Coelacanths
Latimeria chalumnae	West Indian Ocean coelacanth	XM_005995603.2
Lampreys
Petromyzon marinus	Sea lamprey	XM_032945669.1
Crocodiles
Alligator mississippiensis	American alligator	XM_006278459.3
Alligator sinensis	Chinese alligator	XM_025191497.1
Bony fishes
Amphiprion ocellaris	Clown anemonefish	XM_035946852.1
Anabas testudineus	Climbing perch	XM_026347787.1
Anarrhichthys ocellatus*	Wolf-eel	XM_031854192.1
Anguilla anguilla*	European eel	XM_035387390.1
Astyanax mexicanus	Mexican tetra	XM_007249132.3
Boleophthalmus pectinirostris*	Great blue-spotted mudskipper	XM_020933822.1
Chanos chanos	Milkfish	XM_030778479.1
Colossoma macropomum	Tambaqui	XM_036570782.1
Cottoperca gobio	Channel Bull Blenny	XM_029430884.1
Cyclopterus lumpus	Lumpfish	XM_034531802.1
Cynoglossus semilaevis	Tongue sole	XM_008320045.3
Cyprinodon tularosa	White sands pupfish	XM_038275238.1
Cyprinodon variegatus	Sheepshead minnow	XM_015370562.1
Danio rerio	Zebra fish	NM_001105697.1
Denticeps clupeoides	Denticle herring	XM_028959147.1
Echeneis naucrates	Live sharksucker	XM_029501275.1
Electrophorus electricus	Electric eel	XM_026996148.2
Erpetoichthys calabaricus	Reedfish	XM_028825844.1
Esox lucius	Northern pike	XM_010881544.2
Etheostoma cragini	Arkansas darter	XM_034870478.1
Etheostoma spectabile	Orangethroat darter	XM_032514431.1
Fundulus heteroclitus	Mummichog	XM_036124574.1
Gasterosteus aculeatus aculeatus	Three-spined stickleback	XM_040203496.1
Gouania willdenowi	Blunt-snouted clingfish	XM_028447043.1
Gymnodraco acuticeps	Ploughfish	XM_034223871.1
Hippocampus comes	Tiger tail seahorse	XM_019880853.1
Hippoglossus hippoglossus	Atlantic halibut	XM_034585051.1
Hippoglossus stenolepis	Pacific halibut	XM_035153359.1
Ictalurus punctatus	Channel catfish	XM_017480511.1
Kryptolebias marmoratus	Mangrove rivulus	XM_017415762.3
Larimichthys crocea	Large yellow croaker	XM_019271928
Lepisosteus oculatus*	Spotted gar	XM_006629434.2
Mastacembelus armatus	Zig-zag eel	XM_026308009.1
Megalops cyprinoides*	Indo-Pacific tarpon	XM_036530204.1
Monopterus albus	Swamp eel	XM_020593016.1
Myripristis murdjan	Pinecone soldierfish	XM_030051669.1
Nothobranchius furzeri	Turquoise killifish	XM_015959739.1
Nothobranchius kadleci		HADZ01002836.1
Nothobranchius kuhntae	Beira killifish	HAED01013324.1
Notothenia coriiceps	Black rockcod	XM_010796142.1
Oncorhynchus keta	Chum salmon	XM_035767831.1
Oncorhynchus kisutch	Coho salmon	XM_020483457.2
Oncorhynchus mykiss	Rainbow trout	XM_021609929.2
Oncorhynchus nerka	Sockeye salmon	XM_029677596.1
Oncorhynchus tshawytscha	Chinook salmon	XM_024427308.1
Oryzias latipes	Japanese medaka	XM_023954740.1
Oryzias melastigma	Indian medaka	XM_024269247.2
Pangasianodon hypophthalmus	Striped catfish	XM_026945511.2
Paralichthys olivaceus	Japanese flounder	XM_020086879.1
Parambassis ranga	Indian glassy fish	XM_028407168.1
Paramormyrops kingsleyae*	Old Calabar mormyrid	XM_023832254.1
Perca flavescens	Yellow perch	XM_028576550.1
Periophthalmus magnuspinnatus*	Korean giant-fin mudskipper	XM_033966166.1
Pimephales promelas	Fathead minnow	XM_039689179.1
Polypterus senegalus	Gray bichir	XM_039749898.1
Pseudochaenichthys georgianus	South Georgia icefish	XM_034084168.1
Pundamilia nyererei*	Nyerere's Victoria-Cichlid	XM_005739669.1
Pungitius pungitius	Ninespine stickleback	XM_037490226.1
Pygocentrus nattereri	Red-bellied piranha	XM_017718737.2
Salarias fasciatus	Jewelled blenny	XM_030092194.1
Salmo salar	Atlantic salmon	XM_014167170.1
Salmo trutta	River trout	XM_029694021.1
Salvelinus alpinus	Arctic char	XM_023996580.1
Salvelinus namaycush	Lake trout	XM_039015969.1
Sander lucioperca	Pike-perch	XM_031320995.2
Scleropages formosus*	Asian bonytongue	XM_018725824.2
Scophthalmus maximus	Turbot	XM_035630586.1
Sebastes umbrosus	Honeycomb rockfish	XM_037785113.1
Seriola dumerili	Greater amberjack	XM_022744794.1
Seriola lalandi dorsalis	California yellowtail	XM_023423729.1
Sinocyclocheilus anshuiensis		XM_016459013.1
Sphaeramia orbicularis*	Orbiculate cardinalfish	XM_030134007.1
Syngnathus acus	Greater pipefish	XM_037251582.1
Tachysurus fulvidraco	Yellow catfish	XM_027174118.1
Takifugu rubripes	Torafugu	XM_011613788.2
Thalassophryne amazonica*	Amazonic toadfish	XM_034166690.1
Trematomus bernacchii	Emerald rockcod	XM_034138744.1
Xiphias gladius	Swordfish	XM_040115875.1
Xiphophorus couchianus	Monterrey platyfish	XM_028002098.1
Xiphophorus hellerii	Green swordtail	XM_032548413.1
Xiphophorus maculatus	Southern platyfish	XM_005799908.2
* ray-finned fishes with GRY motif in transmembrane helix 3 (55.3 % conserved D/ERY motif in class A GPCRs): Elopomorpha (Anguilla anguilla, Megalops cyprinoides), Gobiaria (Boleophthalmus pectinirostris, Periophthalmus magnuspinnatus, Sphaeramia orbicularis), Osteoglossiformes (Paramormyrops kingsleyae, Scleropages formosus), Pundamilia nyererei, Anarrhichthys ocellatus, Thalassophryne amazonica…
