# Supplementary material for: Evolutionary analyses reveal immune cell receptor GPR84 as a conserved receptor for bacteria-derived molecules
Source: iScience. 2022 Sep 6;25(10):105087. doi: 10.1016/j.isci.2022.105087 (PMC9508565; doi:10.1016/j.isci.2022.105087)
Supplement: Table S4. Conservation analyses of rhodopsin-like GPCRs, related to Figure 3 [file mmc3.xlsx]

## Sheet: Table S4
									Table S4
									Conservation analyses of rhodopsin-like GPCRs. Related to Figure 3
1.50
AA	S	G	N	Total
Count	4	1	281	286
Freq	1.4	0.35	98.25
2.50
AA	A	E	D	G	H	L	N	Q	S	Y	Total
Count	1	2	263	4	4	1	8	1	1	1	286
Freq	0.35	0.7	91.96	1.4	1.4	0.35	2.8	0.35	0.35	0.35
3.25
AA	A	C	D	F	I	H	K	N	Q	P	S	R	T	W	V	Total
Count	1	250	6	2	1	2	1	1	1	2	4	3	1	8	1	284
Freq	0.35	88.03	2.11	0.7	0.35	0.7	0.35	0.35	0.35	0.7	1.41	1.06	0.35	2.82	0.35
3.49
AA	A	E	D	G	F	H	L	N	Q	S	R	T	V	Total
Count	2	61	184	2	2	8	1	9	7	1	1	5	3	286
Freq	0.7	21.33	64.34	0.7	0.7	2.8	0.35	3.15	2.45	0.35	0.35	1.75	1.05
3.50
AA	C	G	F	H	K	L	Q	R	T	Y	Total
Count	3	1	1	2	3	1	2	271	1	1	286
Freq	1.05	0.35	0.35	0.7	1.05	0.35	0.7	94.76	0.35	0.35
3.51
AA	A	M	C	G	F	H	L	S	R	W	Y	Total
Count	1	3	30	1	30	13	1	5	1	11	190	286
Freq	0.35	1.05	10.49	0.35	10.49	4.55	0.35	1.75	0.35	3.85	66.43
4.50
AA	A	C	F	L	S	W	V	Y	Total
Count	2	1	2	1	1	274	2	3	286
Freq	0.7	0.35	0.7	0.35	0.35	95.8	0.7	1.05
5.50
AA	A	C	G	F	I	M	L	N	P	S	R	T	V	Y	Total
Count	9	4	1	2	5	7	9	1	226	4	1	3	13	1	286
Freq	3.15	1.4	0.35	0.7	1.75	2.45	3.15	0.35	79.02	1.4	0.35	1.05	4.55	0.35
5.58
AA	A	M	C	G	F	I	H	L	N	Q	S	T	V	Y	Total
Count	10	1	2	1	4	4	5	5	14	2	13	9	6	210	286
Freq	3.5	0.35	0.7	0.35	1.4	1.4	1.75	1.75	4.9	0.7	4.55	3.15	2.1	73.43
5.66
AA	A	M	C	E	D	G	F	I	H	K	L	N	Q	P	S	R	T	W	V	Y	Total
Count	10	6	12	5	1	9	8	4	10	34	27	3	20	2	9	82	7	23	5	7	284
Freq	3.52	2.11	4.23	1.76	0.35	3.17	2.82	1.41	3.52	11.97	9.51	1.06	7.04	0.7	3.17	28.87	2.46	8.1	1.76	2.46
6.47
AA	A	C	F	M	L	S	T	W	Total
Count	2	202	15	6	19	29	12	1	286
Freq	0.7	70.63	5.24	2.1	6.64	10.14	4.2	0.35
6.48
AA	A	C	E	G	F	I	M	L	N	Q	S	R	T	W	V	Y	Total
Count	3	1	1	9	47	1	3	1	1	6	7	1	2	194	1	8	286
Freq	1.05	0.35	0.35	3.15	16.43	0.35	1.05	0.35	0.35	2.1	2.45	0.35	0.7	67.83	0.35	2.8
6.50
AA	Y	P	V	Total
Count	1	284	1	286
Freq	0.35	99.3	0.35
7.49
AA	D	I	H	K	L	N	S	T	V	Total
Count	57	1	5	4	3	205	3	6	1	285
Freq	20.0	0.35	1.75	1.4	1.05	71.93	1.05	2.11	0.35
7.50
AA	A	C	F	M	L	P	T	V	Total
Count	6	2	2	1	2	268	2	2	285
Freq	2.11	0.7	0.7	0.35	0.7	94.04	0.7	0.7
7.53
AA	C	F	I	M	L	P	T	H	V	Y	Total
Count	4	12	1	1	9	1	1	1	1	254	285
Freq	1.4	4.21	0.35	0.35	3.16	0.35	0.35	0.35	0.35	89.12
7.55
AA	A	C	G	F	I	H	M	L	S	R	T	W	V	Y	Total
Count	7	12	2	124	15	1	4	73	4	4	5	8	10	16	285
Freq	2.46	4.21	0.7	43.51	5.26	0.35	1.4	25.61	1.4	1.4	1.75	2.81	3.51	5.61
7.56
AA	A	C	W	G	F	I	M	K	L	N	S	R	T	H	V	Y	Total
Count	16	8	2	2	44	10	25	3	65	4	21	20	13	1	42	1	277
Freq	5.78	2.89	0.72	0.72	15.88	3.61	9.03	1.08	23.47	1.44	7.58	7.22	4.69	0.36	15.16	0.36
8.50
AA	A	C	D	G	F	I	M	K	L	N	Q	P	S	R	T	H	V	Y	Total
Count	2	1	1	1	185	11	8	2	23	1	3	3	1	7	1	1	16	16	283
Freq	0.71	0.35	0.35	0.35	65.37	3.89	2.83	0.71	8.13	0.35	1.06	1.06	0.35	2.47	0.35	0.35	5.65	5.65
