# Supplementary material for: Evolutionary analyses reveal immune cell receptor GPR84 as a conserved receptor for bacteria-derived molecules
Source: iScience. 2022 Sep 6;25(10):105087. doi: 10.1016/j.isci.2022.105087 (PMC9508565; doi:10.1016/j.isci.2022.105087)
Supplement: Table S5. Rhodopsin-like GPCR variants, related to Figure 3 [file mmc4.xlsx]

## Sheet: Table S5
Table S5
Rhodopsin-like GPCR variants. Related to Figure 3
N 1.50
GnRH2 receptor Human	-
ACKR1 Human	S76
GPR141 Human	G34
GPR142 Human	S174
GPR148 Human	S67
GPR171 Human	S32
D 2.50
GnRH1 receptor Human	L88
GnRH2 receptor Human	-
GPR33 Human	Y74
NTS2 receptor Human	G79
NK1 receptor Human	E78
ACKR1 Human	S106
ACKR2 Human	N92
CCRL2 Human	N84
GPBA receptor Human	G61
Short-wave-sensitive opsin 1 Human	G80
GPR26 Human	N52
GPR78 Human	H52
GPR82 Human	N61
GPR132 Human	E88
GPR141 Human	H62
GPR146 Human	A78
GPR149 Human	Q62
GPR153 Human	H53
GPR161 Human	N73
GPR162 Human	H59
GPR176 Human	G87
LGR4 Human	N584
LGR5 Human	N603
LGR6 Human	N608
C 3.25
GnRH2 receptor Human	-
MC1 receptor Human	D117
MC2 receptor Human	D103
MC3 receptor Human	D117
MC4 receptor Human	D122
MC5 receptor Human	D115
CCRL2 Human	-
LPA2 receptor Human	W104
LPA1 receptor Human	W121
LPA3 receptor Human	W102
S1P1 receptor Human	W117
S1P2 receptor Human	W105
S1P3 receptor Human	W111
S1P4 receptor Human	W118
S1P5 receptor Human	W108
CB1 receptor Human	F189
CB2 receptor Human	F106
GPR3 Human	S109
GPR6 Human	S141
GPR12 Human	K113
GPR20 Human	A123
GPR82 Human	N92
GPR88 Human	R113
GPR139 Human	D101
GPR142 Human	V231
GPR146 Human	H102
GPR149 Human	T106
MAS1 Human	I105
MAS1L Human	P146
MRGPRD Human	H98
MRGPRE Human	Q96
MRGPRF Human	R116
MRGPRG Human	-
MRGPRX1 Human	S95
MRGPRX2 Human	P102
MRGPRX3 Human	S95
MRGPRX4 Human	R95
D 3.49
CCK1 receptor Human	E138
CCK2 receptor Human	E151
ghrelin receptor Human	E140
GnRH2 receptor Human	-
motilin receptor Human	E135
NMU1 receptor Human	E158
NMU2 receptor Human	E143
NPFF1 receptor Human	E140
Y1 receptor Human	E137
Y4 receptor Human	E138
Y5 receptor Human	V138
y6 receptor Human	E133
NTS1 receptor Human	E165
NTS2 receptor Human	E132
QRFP receptor Human	E142
PAR2 Human	Q172
PAR3 Human	N190
RXFP1 receptor Human	E509
RXFP2 receptor Human	E519
RXFP3 receptor Human	T179
RXFP4 receptor Human	A138
TRH1 receptor Human	E122
UT receptor Human	E147
XCR1 Human	H126
ACKR1 Human	L153
CCRL2 Human	Q127
FSH receptor Human	E466
LPA2 receptor Human	E128
LH receptor Human	E463
TSH receptor Human	E518
FFA1 receptor Human	G103
FFA2 receptor Human	E106
FFA3 receptor Human	E112
FFA4 receptor Human	E135
GPR42 Human	E112
BLT2 receptor Human	Q149
CysLT1 receptor Human	F120
CysLT2 receptor Human	V135
OXE receptor Human	N189
LPA1 receptor Human	E145
LPA3 receptor Human	E126
S1P1 receptor Human	E141
S1P2 receptor Human	E129
S1P3 receptor Human	E135
S1P4 receptor Human	E142
S1P5 receptor Human	E132
PAF receptor Human	N114
DP1 receptor Human	E129
EP1 receptor Human	E134
EP2 receptor Human	E133
EP3 receptor Human	E154
EP4 receptor Human	E116
FP receptor Human	E132
IP receptor Human	E116
TP receptor Human	E129
MT1 receptor Human	N124
MT2 receptor Human	N137
P2Y1 receptor Human	H148
P2Y2 receptor Human	H130
P2Y4 receptor Human	H132
P2Y6 receptor Human	Q123
P2Y11 receptor Human	N126
GPBA receptor Human	E109
oxoglutarate receptor Human	F130
Rhodopsin Human	E134
Opsin-3 Human	E138
Short-wave-sensitive opsin 1 Human	E131
Medium-wave-sensitive opsin 1 Human	E150
Long-wave-sensitive opsin 1 Human	E150
GPR27 Human	T119
GPR39 Human	E132
GPR50 Human	N125
GPR61 Human	E139
GPR62 Human	A112
GPR75 Human	H142
GPR82 Human	S116
GPR84 Human	G117
GPR85 Human	T118
GPR88 Human	N137
GPR141 Human	T112
GPR148 Human	H145
GPR149 Human	N130
GPR150 Human	E146
GPR151 Human	V135
GPR153 Human	H107
GPR162 Human	H114
GPR173 Human	T120
GPR174 Human	R115
LGR4 Human	E642
LGR5 Human	E661
LGR6 Human	Q666
MAS1 Human	E129
MAS1L Human	E170
MRGPRD Human	Q122
MRGPRE Human	E120
MRGPRF Human	E140
MRGPRG Human	E102
MRGPRX1 Human	E119
MRGPRX2 Human	E126
MRGPRX3 Human	E119
MRGPRX4 Human	E119
P2RY8 Human	E120
P2RY10 Human	Q130
R 3.50
C5a2 receptor Human	L132
GnRH2 receptor Human	-
RXFP1 receptor Human	K510
RXFP2 receptor Human	K520
ACKR1 Human	G154
ACKR2 Human	K142
DP1 receptor Human	C130
GPR1 Human	H135
GPR78 Human	Q104
GPR146 Human	H127
GPR148 Human	T146
GPR149 Human	F131
GPR151 Human	C136
GPR160 Human	Y120
LGR6 Human	C667
MRGPRE Human	Q121
Y 3.51
D4 receptor Human	F134
H3 receptor Human	F133
C3a receptor Human	C121
C5a1 receptor Human	F135
C5a2 receptor Human	C133
FPR1 Human	C124
FPR2/ALX Human	C124
FPR3 Human	C124
GnRH1 receptor Human	S140
GnRH2 receptor Human	-
kisspeptin receptor Human	W141
NPFF1 receptor Human	F142
NPFF2 receptor Human	F246
Y1 receptor Human	H139
Y2 receptor Human	H149
Y4 receptor Human	H140
NTS2 receptor Human	C134
OX1 receptor Human	W145
OX2 receptor Human	W153
QRFP receptor Human	H144
PAR1 Human	F201
RXFP2 receptor Human	F521
V2 receptor Human	H138
OT receptor Human	C138
chemerin receptor Human	C138
CXCR6 Human	F128
ACKR1 Human	H155
FSH receptor Human	W468
LPA2 receptor Human	H130
LH receptor Human	W465
TSH receptor Human	W520
FFA3 receptor Human	F114
FFA4 receptor Human	M137
GPR42 Human	F114
BLT1 receptor Human	S116
BLT2 receptor Human	C151
CysLT1 receptor Human	C122
CysLT2 receptor Human	F137
LPA1 receptor Human	H147
LPA3 receptor Human	H128
LPA4 receptor Human	F137
LPA6 receptor Human	F115
S1P2 receptor Human	H131
S1P3 receptor Human	H137
S1P4 receptor Human	F144
S1P5 receptor Human	S134
GPR55 Human	F120
PAF receptor Human	F116
DP1 receptor Human	W131
DP2 receptor Human	C130
EP1 receptor Human	C136
EP3 receptor Human	A156
FP receptor Human	C134
IP receptor Human	C118
P2Y2 receptor Human	C132
P2Y13 receptor Human	F142
Medium-wave-sensitive opsin 1 Human	W152
Long-wave-sensitive opsin 1 Human	W152
GPR17 Human	F158
GPR19 Human	F164
GPR26 Human	W105
GPR32 Human	C140
GPR37 Human	F360
GPR37L1 Human	F229
GPR45 Human	F133
GPR63 Human	F180
GPR75 Human	L144
GPR78 Human	W105
GPR83 Human	H170
GPR132 Human	F141
TAAR3 Human	F130
GPR150 Human	R148
GPR151 Human	F137
GPR152 Human	C130
GPR153 Human	M109
GPR160 Human	C121
GPR162 Human	M116
GPR171 Human	C113
GPR174 Human	F117
GPR183 Human	F130
LGR4 Human	S644
LGR5 Human	G663
LGR6 Human	S668
MAS1 Human	C131
MAS1L Human	C172
MRGPRD Human	C124
MRGPRE Human	C122
MRGPRF Human	C142
MRGPRG Human	C104
MRGPRX1 Human	C121
MRGPRX2 Human	C128
MRGPRX3 Human	C121
MRGPRX4 Human	C121
P2RY8 Human	F122
P2RY10 Human	C132
TAAR2 Human	F142
TAAR5 Human	H133
W 4.50
GnRH2 receptor Human	-
DP1 receptor Human	S157
EP1 receptor Human	A162
EP2 receptor Human	Y161
EP4 receptor Human	Y144
FP receptor Human	C160
IP receptor Human	Y144
GPR132 Human	F167
GPR139 Human	V152
GPR142 Human	V282
LGR4 Human	F670
LGR5 Human	A689
LGR6 Human	L694
P 5.50
GnRH2 receptor Human	-
MC1 receptor Human	M199
MC2 receptor Human	M185
MC3 receptor Human	M199
MC4 receptor Human	M204
MC5 receptor Human	M197
RXFP1 receptor Human	A591
RXFP2 receptor Human	A601
XCR1 Human	S197
ACKR1 Human	F218
FSH receptor Human	A541
LPA2 receptor Human	V200
LH receptor Human	A538
TSH receptor Human	A593
LPA1 receptor Human	T217
LPA3 receptor Human	A198
S1P1 receptor Human	L213
S1P2 receptor Human	I201
S1P3 receptor Human	I207
S1P4 receptor Human	V215
S1P5 receptor Human	I204
CB1 receptor Human	L286
CB2 receptor Human	L201
PAF receptor Human	V198
DP1 receptor Human	L212
EP1 receptor Human	L216
EP2 receptor Human	V209
EP3 receptor Human	T243
EP4 receptor Human	L197
FP receptor Human	G214
IP receptor Human	A197
TP receptor Human	S218
P2Y12 receptor Human	N201
P2Y13 receptor Human	V220
P2Y14 receptor Human	V198
GPR3 Human	V205
GPR6 Human	V237
GPR12 Human	M209
GPR22 Human	T223
GPR26 Human	S184
GPR27 Human	L189
GPR34 Human	I230
GPR39 Human	Y231
GPR75 Human	C214
GPR82 Human	S213
GPR87 Human	V218
GPR141 Human	L196
GPR153 Human	V184
GPR160 Human	A196
GPR162 Human	I191
GPR171 Human	F191
LGR4 Human	A717
LGR5 Human	C736
LGR6 Human	C743
MAS1L Human	L237
MRGPRE Human	C190
MRGPRG Human	R172
MRGPRX1 Human	V189
MRGPRX2 Human	M196
MRGPRX3 Human	V189
MRGPRX4 Human	V189
Y 5.58
H3 receptor Human	N218
H4 receptor Human	N194
B1 receptor Human	N222
B2 receptor Human	T244
C5a2 receptor Human	H220
GnRH1 receptor Human	N231
GnRH2 receptor Human	-
Y5 receptor Human	H231
NTS1 receptor Human	N256
NTS2 receptor Human	N226
V2 receptor Human	Q225
ACKR1 Human	F226
OXE receptor Human	I272
LPA4 receptor Human	S224
LPA5 receptor Human	S211
LPA6 receptor Human	S204
GPR55 Human	C201
GPR119 Human	F184
PAF receptor Human	N206
DP1 receptor Human	G220
DP2 receptor Human	H226
EP1 receptor Human	L224
EP2 receptor Human	S217
EP3 receptor Human	A251
EP4 receptor Human	L205
FP receptor Human	I222
IP receptor Human	S205
GPBA receptor Human	L184
HCA1 receptor Human	S196
HCA2 receptor Human	S208
HCA3 receptor Human	S208
GPR20 Human	T216
GPR21 Human	T210
GPR27 Human	T197
GPR31 Human	N197
GPR32 Human	A236
GPR35 Human	S191
GPR37 Human	S462
GPR37L1 Human	Q329
GPR39 Human	A239
GPR52 Human	T222
GPR63 Human	F262
GPR65 Human	N203
GPR78 Human	S192
GPR84 Human	S243
GPR85 Human	A241
GPR88 Human	A246
GPR132 Human	N219
GPR135 Human	H297
GPR139 Human	N203
GPR141 Human	I204
GPR142 Human	N333
GPR146 Human	L207
GPR148 Human	V219
GPR149 Human	S219
GPR150 Human	C252
GPR151 Human	F222
GPR152 Human	H212
GPR153 Human	A192
GPR160 Human	V204
GPR162 Human	A199
GPR171 Human	N199
GPR173 Human	A243
GPR174 Human	T205
GPR176 Human	L225
GPR182 Human	N238
MAS1 Human	I209
MAS1L Human	T245
MRGPRD Human	T200
MRGPRE Human	M198
MRGPRF Human	A219
MRGPRG Human	V180
MRGPRX1 Human	V197
MRGPRX2 Human	A204
MRGPRX3 Human	V197
MRGPRX4 Human	V197
P2RY10 Human	T218
K 5.66
5-HT1A receptor Human	R223
5-HT1B receptor Human	R236
5-HT1D receptor Human	R225
5-HT2A receptor Human	Q262
5-HT2B receptor Human	Q245
5-HT2C receptor Human	R242
5-HT6 receptor Human	R216
5-HT7 receptor Human	R267
M1 receptor Human	E216
D2 receptor Human	R217
M3 receptor Human	E259
M4 receptor Human	R223
M5 receptor Human	E221
1D-adrenoceptor Human	R282
1-adrenoceptor Human	Q252
3-adrenoceptor Human	T232
D1 receptor Human	Q222
D4 receptor Human	Q220
D5 receptor Human	Q253
H1 receptor Human	R218
H2 receptor Human	R210
H3 receptor Human	Q226
H4 receptor Human	W202
AT2 receptor Human	L239
apelin receptor Human	A229
BB1 receptor Human	I240
BB2 receptor Human	I238
BB3 receptor Human	Y245
B1 receptor Human	R230
B2 receptor Human	R252
CCK1 receptor Human	Y237
CCK2 receptor Human	Y246
C3a receptor Human	Q364
C5a1 receptor Human	W230
C5a2 receptor Human	-
ETA receptor Human	L283
ETB receptor Human	L301
FPR1 Human	H229
FPR2/ALX Human	H229
FPR3 Human	H229
GAL1 receptor Human	H228
GAL2 receptor Human	W215
GAL3 receptor Human	W212
ghrelin receptor Human	W240
GnRH1 receptor Human	T239
GnRH2 receptor Human	-
kisspeptin receptor Human	G232
MCH1 receptor Human	T305
MCH2 receptor Human	W225
MC1 receptor Human	C215
MC2 receptor Human	R201
MC3 receptor Human	R215
MC4 receptor Human	R220
MC5 receptor Human	R213
motilin receptor Human	W275
NMU1 receptor Human	R259
NPFF1 receptor Human	C244
NPFF2 receptor Human	F349
NPS receptor Human	W238
NPBW1 receptor Human	H231
NPBW2 receptor Human	R240
Y4 receptor Human	Q242
Y5 receptor Human	S239
y6 receptor Human	R237
NTS1 receptor Human	T264
NTS2 receptor Human	L234
? receptor Human	R241
NOP receptor Human	R243
OX1 receptor Human	W243
OX2 receptor Human	W251
QRFP receptor Human	W242
PrRP receptor Human	R253
PAR1 Human	S298
PAR2 Human	R270
PAR3 Human	N290
PAR4 Human	A272
RXFP1 receptor Human	H607
RXFP2 receptor Human	Q617
RXFP3 receptor Human	A295
RXFP4 receptor Human	Q232
sst1 receptor Human	R251
sst3 receptor Human	R234
sst4 receptor Human	R239
sst5 receptor Human	R229
NK1 receptor Human	W224
NK2 receptor Human	W225
NK3 receptor Human	W275
TRH1 receptor Human	F219
UT receptor Human	R239
V1A receptor Human	W244
V1B receptor Human	C227
V2 receptor Human	H233
OT receptor Human	W228
chemerin receptor Human	Q248
CCR1 Human	L227
CCR2 Human	L230
CCR3 Human	L227
CCR4 Human	Q230
CCR5 Human	L222
CCR6 Human	V242
CCR7 Human	L251
CCR9 Human	I242
CCR10 Human	L235
CXCR1 Human	F230
CXCR2 Human	F239
CXCR3 Human	L243
CXCR4 Human	S227
CXCR5 Human	R246
CXCR6 Human	L219
CX3CR1 Human	F219
XCR1 Human	F213
ACKR1 Human	-
ACKR2 Human	V238
ACKR3 Human	S240
ACKR4 Human	M228
CCRL2 Human	R228
FSH receptor Human	R557
LPA2 receptor Human	R216
LH receptor Human	R554
TSH receptor Human	R609
PKR1 Human	W260
PKR2 Human	W251
FFA1 receptor Human	A210
FFA2 receptor Human	L207
FFA3 receptor Human	G212
FFA4 receptor Human	E235
GPR42 Human	G212
BLT1 receptor Human	Q209
BLT2 receptor Human	R240
CysLT1 receptor Human	L217
CysLT2 receptor Human	L229
OXE receptor Human	R280
LPA1 receptor Human	R233
LPA4 receptor Human	R232
LPA5 receptor Human	A219
LPA6 receptor Human	T212
S1P1 receptor Human	R229
S1P2 receptor Human	R217
S1P4 receptor Human	Q231
S1P5 receptor Human	R220
CB1 receptor Human	H302
CB2 receptor Human	H217
GPR18 Human	L215
GPR55 Human	L209
GPR119 Human	A192
PAF receptor Human	L214
DP1 receptor Human	M228
DP2 receptor Human	Q234
EP1 receptor Human	A232
EP2 receptor Human	M225
EP3 receptor Human	R259
EP4 receptor Human	M213
FP receptor Human	V230
IP receptor Human	M213
TP receptor Human	Q234
MT1 receptor Human	L215
MT2 receptor Human	L228
A1 receptor Human	R208
A2A receptor Human	R205
A2B receptor Human	C210
A3 receptor Human	R205
P2Y1 receptor Human	I245
P2Y2 receptor Human	L226
P2Y4 receptor Human	Y228
P2Y6 receptor Human	C220
P2Y11 receptor Human	L233
P2Y12 receptor Human	Y217
P2Y13 receptor Human	Y236
P2Y14 receptor Human	F214
GPBA receptor Human	A192
GPER Human	V242
HCA1 receptor Human	R204
HCA2 receptor Human	R216
HCA3 receptor Human	R216
oxoglutarate receptor Human	T226
Melanopsin Human	R263
Opsin-3 Human	R230
Medium-wave-sensitive opsin 1 Human	R247
Long-wave-sensitive opsin 1 Human	R247
GPR3 Human	C221
GPR4 Human	R209
GPR6 Human	W253
GPR12 Human	M225
GPR15 Human	C223
GPR17 Human	R248
GPR19 Human	W251
GPR20 Human	S224
GPR21 Human	C218
GPR22 Human	N239
GPR25 Human	R230
GPR26 Human	R200
GPR27 Human	L205
GPR31 Human	Q205
GPR32 Human	L244
GPR34 Human	L246
GPR35 Human	A199
GPR37 Human	R470
GPR37L1 Human	G337
GPR39 Human	Q247
GPR45 Human	R223
GPR50 Human	L216
GPR52 Human	C230
GPR61 Human	R236
GPR62 Human	R200
GPR63 Human	R270
GPR65 Human	R211
GPR68 Human	R213
GPR75 Human	R230
GPR78 Human	R200
GPR82 Human	R229
GPR83 Human	W267
GPR84 Human	S251
GPR85 Human	R249
GPR87 Human	H234
GPR88 Human	P254
GPR101 Human	R220
GPR135 Human	R305
GPR139 Human	R211
GPR141 Human	R212
GPR142 Human	R341
GPR146 Human	R215
GPR148 Human	V227
GPR149 Human	S227
GPR150 Human	W260
GPR152 Human	C220
GPR153 Human	A200
GPR160 Human	R212
GPR161 Human	R216
GPR162 Human	W207
GPR171 Human	Y207
GPR173 Human	R251
GPR174 Human	Q213
GPR176 Human	S233
GPR182 Human	R246
GPR183 Human	F224
LGR4 Human	E733
LGR5 Human	D752
LGR6 Human	P759
MAS1 Human	N217
MAS1L Human	C253
MRGPRD Human	S208
MRGPRE Human	G206
MRGPRF Human	R227
MRGPRG Human	C188
MRGPRX1 Human	G205
MRGPRX2 Human	G212
MRGPRX3 Human	G205
MRGPRX4 Human	G205
P2RY8 Human	L221
P2RY10 Human	R226
TAAR2 Human	R237
TAAR5 Human	T227
TAAR6 Human	R225
C 6.47
5-ht1e receptor Human	S303
5-HT2A receptor Human	M335
5-HT2B receptor Human	M336
5-HT2C receptor Human	M323
5-HT6 receptor Human	T280
M1 receptor Human	T377
M2 receptor Human	T399
M3 receptor Human	T503
M4 receptor Human	T412
M5 receptor Human	T454
AT1 receptor Human	S252
C5a1 receptor Human	F254
GAL1 receptor Human	S259
GnRH2 receptor Human	-
MCH2 receptor Human	S263
NPFF1 receptor Human	S282
NPFF2 receptor Human	S388
Y2 receptor Human	S280
Y4 receptor Human	L277
Y5 receptor Human	S380
PAR4 Human	F295
TRH1 receptor Human	L278
CCR1 Human	F251
CCR2 Human	F255
CCR3 Human	F251
CCR4 Human	F254
CCR5 Human	F247
CCR7 Human	F275
CCR8 Human	F250
CCR9 Human	S266
CCR10 Human	L259
CXCR6 Human	T243
CX3CR1 Human	F243
XCR1 Human	S237
ACKR1 Human	F252
ACKR2 Human	L262
ACKR4 Human	T252
CCRL2 Human	M250
FFA4 receptor Human	M292
BLT1 receptor Human	F233
BLT2 receptor Human	L267
CysLT1 receptor Human	S245
GPR55 Human	S238
GPR119 Human	S237
A1 receptor Human	S246
A3 receptor Human	S242
P2Y1 receptor Human	S272
P2Y6 receptor Human	S251
P2Y11 receptor Human	S260
succinate receptor Human	L244
Melanopsin Human	S308
Opsin-5 Human	A264
GPR6 Human	S291
GPR15 Human	S253
GPR19 Human	S288
GPR21 Human	L264
GPR25 Human	S256
GPR27 Human	L296
GPR32 Human	F268
GPR52 Human	L277
GPR84 Human	S331
GPR85 Human	L297
GPR88 Human	A296
GPR101 Human	S411
GPR139 Human	L240
GPR142 Human	L369
GPR146 Human	L245
GPR148 Human	T276
GPR149 Human	L322
GPR151 Human	L262
GPR152 Human	L249
GPR153 Human	M257
GPR160 Human	T251
GPR161 Human	T282
GPR162 Human	T284
GPR173 Human	L298
LGR4 Human	F759
LGR5 Human	L778
LGR6 Human	L785
MAS1 Human	F240
MAS1L Human	W276
MRGPRF Human	S251
TAAR6 Human	S270
TAAR8 Human	S269
TAAR9 Human	S270
W 6.48
GnRH2 receptor Human	-
MCH2 receptor Human	A264
OX1 receptor Human	Y311
OX2 receptor Human	Y317
PAR1 Human	F326
PAR2 Human	F300
PAR3 Human	F314
PAR4 Human	F296
UT receptor Human	F271
CCR6 Human	Q267
CCR7 Human	Q276
CCR9 Human	Q267
CCR10 Human	Q260
CXCR6 Human	Q244
ACKR4 Human	Q253
FSH receptor Human	M585
LH receptor Human	M582
TSH receptor Human	M637
FFA1 receptor Human	V237
FFA2 receptor Human	F235
FFA3 receptor Human	F238
GPR42 Human	F238
CysLT1 receptor Human	F246
CysLT2 receptor Human	F260
OXE receptor Human	F308
LPA4 receptor Human	F262
LPA5 receptor Human	F247
LPA6 receptor Human	F242
GPR18 Human	F245
GPR55 Human	F239
PAF receptor Human	F245
DP1 receptor Human	S278
EP2 receptor Human	S277
EP4 receptor Human	S285
IP receptor Human	S252
P2Y1 receptor Human	Y273
P2Y2 receptor Human	F258
P2Y4 receptor Human	F258
P2Y6 receptor Human	F252
P2Y11 receptor Human	Y261
P2Y12 receptor Human	F249
P2Y13 receptor Human	F268
P2Y14 receptor Human	F246
HCA1 receptor Human	Y233
HCA2 receptor Human	F244
HCA3 receptor Human	F244
oxoglutarate receptor Human	F254
succinate receptor Human	F245
Short-wave-sensitive opsin 1 Human	Y262
GPR4 Human	F237
GPR17 Human	F276
GPR20 Human	F254
GPR26 Human	F254
GPR31 Human	F235
GPR34 Human	F279
GPR35 Human	F230
GPR37 Human	I505
GPR37L1 Human	T372
GPR65 Human	F239
GPR68 Human	F241
GPR75 Human	C334
GPR78 Human	F254
GPR82 Human	F262
GPR84 Human	Y332
GPR87 Human	F265
GPR88 Human	T297
GPR101 Human	L412
GPR132 Human	F255
GPR141 Human	F238
GPR148 Human	G277
GPR150 Human	E308
GPR152 Human	R250
GPR153 Human	G258
GPR162 Human	G285
GPR171 Human	F236
GPR174 Human	F243
GPR176 Human	S279
GPR183 Human	F257
LGR4 Human	F760
LGR5 Human	N779
LGR6 Human	Y786
MAS1 Human	A241
MAS1L Human	A277
MRGPRD Human	S234
MRGPRE Human	G230
MRGPRF Human	S252
MRGPRG Human	G211
MRGPRX1 Human	G229
MRGPRX2 Human	G236
MRGPRX3 Human	G229
MRGPRX4 Human	G229
P2RY8 Human	F250
P2RY10 Human	F256
P 6.50
GnRH2 receptor Human	-
GPR148 Human	V279
MRGPRF Human	Y254
N 7.49
GnRH1 receptor Human	D319
GnRH2 receptor Human	-
MC1 receptor Human	D294
MC2 receptor Human	D272
MC3 receptor Human	D295
MC4 receptor Human	D298
MC5 receptor Human	D291
GPR33 Human	S295
y6 receptor Human	-
NTS2 receptor Human	T354
PAR1 Human	D367
PAR2 Human	D340
PAR3 Human	D354
PAR4 Human	D336
ACKR1 Human	T300
ACKR2 Human	S308
FFA2 receptor Human	D269
FFA3 receptor Human	D272
GPR42 Human	D272
CysLT1 receptor Human	D291
OXE receptor Human	D351
LPA4 receptor Human	D307
LPA5 receptor Human	D293
LPA6 receptor Human	D287
GPR18 Human	D282
GPR55 Human	D284
PAF receptor Human	D289
DP1 receptor Human	D319
EP1 receptor Human	D347
EP2 receptor Human	D311
EP3 receptor Human	D342
EP4 receptor Human	D325
FP receptor Human	D300
IP receptor Human	D288
TP receptor Human	D304
P2Y1 receptor Human	D320
P2Y2 receptor Human	D302
P2Y4 receptor Human	D302
P2Y6 receptor Human	D297
P2Y11 receptor Human	H317
P2Y12 receptor Human	D294
P2Y13 receptor Human	D313
P2Y14 receptor Human	D291
GPBA receptor Human	V276
HCA1 receptor Human	D274
HCA2 receptor Human	D290
HCA3 receptor Human	D290
GPR4 Human	D282
GPR17 Human	D321
GPR19 Human	K326
GPR20 Human	D293
GPR22 Human	H363
GPR26 Human	D290
GPR34 Human	D323
GPR35 Human	D272
GPR37 Human	T545
GPR37L1 Human	T412
GPR62 Human	H286
GPR65 Human	D286
GPR68 Human	D282
GPR78 Human	D290
GPR82 Human	D305
GPR87 Human	D310
GPR101 Human	H450
GPR132 Human	D304
GPR141 Human	D279
GPR146 Human	T292
GPR148 Human	L308
GPR149 Human	T358
GPR152 Human	S291
GPR153 Human	L293
GPR160 Human	I288
GPR161 Human	H320
GPR162 Human	L320
GPR171 Human	D281
GPR174 Human	D288
GPR183 Human	D304
MRGPRE Human	K265
MRGPRF Human	K287
MRGPRG Human	K246
P2RY8 Human	D289
P2RY10 Human	D301
P 7.50
GnRH2 receptor Human	-
y6 receptor Human	-
LPA2 receptor Human	A292
PKR1 Human	T339
PKR2 Human	T330
GPR18 Human	V283
GPR55 Human	V285
MT1 receptor Human	A292
MT2 receptor Human	A305
oxoglutarate receptor Human	L299
GPR21 Human	C301
GPR35 Human	A273
GPR50 Human	A291
GPR52 Human	C314
GPR139 Human	F282
GPR141 Human	L280
GPR142 Human	F411
GPR148 Human	M309
GPR160 Human	A289
Y 7.53
BB1 receptor Human	L324
BB2 receptor Human	L322
BB3 receptor Human	L330
C5a2 receptor Human	F291
ETA receptor Human	L369
ETB receptor Human	L386
GnRH2 receptor Human	-
y6 receptor Human	-
ACKR1 Human	L304
PKR1 Human	F342
PKR2 Human	F333
FFA1 receptor Human	T276
FFA2 receptor Human	F273
DP1 receptor Human	F323
EP2 receptor Human	F315
IP receptor Human	F292
P2Y6 receptor Human	F301
GPBA receptor Human	M280
GPR27 Human	C338
GPR37 Human	L549
GPR37L1 Human	L416
GPR82 Human	F309
GPR85 Human	C339
GPR141 Human	F283
GPR148 Human	P312
GPR149 Human	V362
TAAR3 Human	H309
GPR151 Human	F306
GPR152 Human	C295
GPR153 Human	L297
GPR162 Human	I324
GPR173 Human	C340
GPR176 Human	F320
F 8.50
5-HT2A receptor Human	Y387
5-HT2C receptor Human	Y375
5-ht5a receptor Human	Y345
5-HT7 receptor Human	L391
D1 receptor Human	R338
D5 receptor Human	Q366
C5a2 receptor Human	Q298
ghrelin receptor Human	Y330
GnRH1 receptor Human	-
GnRH2 receptor Human	-
MC1 receptor Human	L305
MC2 receptor Human	L283
MC3 receptor Human	L306
MC4 receptor Human	L309
MC5 receptor Human	M302
motilin receptor Human	Y362
NPS receptor Human	I337
Y2 receptor Human	Y332
Y5 receptor Human	I432
y6 receptor Human	-
PAR1 Human	C378
PAR3 Human	-
RXFP4 receptor Human	P316
UT receptor Human	Y322
V1A receptor Human	L355
V1B receptor Human	L345
V2 receptor Human	V332
OT receptor Human	L336
ACKR1 Human	A311
ACKR3 Human	Y322
LPA2 receptor Human	M302
PKR1 Human	V350
PKR2 Human	M341
FFA1 receptor Human	P283
FFA2 receptor Human	V280
FFA4 receptor Human	N344
BLT1 receptor Human	L292
BLT2 receptor Human	L326
LPA1 receptor Human	M318
LPA3 receptor Human	M300
LPA6 receptor Human	I298
S1P1 receptor Human	M318
S1P2 receptor Human	L295
S1P3 receptor Human	M305
S1P4 receptor Human	V314
S1P5 receptor Human	L313
CB1 receptor Human	L404
CB2 receptor Human	I306
GPR119 Human	V286
DP1 receptor Human	V330
DP2 receptor Human	M311
EP1 receptor Human	V358
EP2 receptor Human	V322
EP3 receptor Human	L353
EP4 receptor Human	V336
FP receptor Human	V311
IP receptor Human	V299
TP receptor Human	V315
P2Y2 receptor Human	L313
P2Y4 receptor Human	Y313
P2Y11 receptor Human	L328
GPBA receptor Human	Y287
Melanopsin Human	Y357
GPR3 Human	V304
GPR4 Human	A293
GPR6 Human	I336
GPR12 Human	I308
GPR15 Human	I309
GPR26 Human	Y301
GPR27 Human	L345
GPR34 Human	I334
GPR37L1 Human	L423
GPR61 Human	I348
GPR62 Human	V297
GPR65 Human	G297
GPR68 Human	T293
GPR75 Human	L383
GPR85 Human	L346
GPR101 Human	I461
GPR132 Human	S315
GPR135 Human	I394
GPR148 Human	Y320
GPR149 Human	H369
GPR150 Human	D359
GPR152 Human	L302
GPR153 Human	Y303
GPR160 Human	L299
GPR161 Human	V331
GPR162 Human	Y330
GPR173 Human	L347
GPR176 Human	V327
GPR183 Human	Y315
MAS1 Human	K287
MAS1L Human	R321
MRGPRD Human	R283
MRGPRE Human	Q276
MRGPRF Human	K298
MRGPRG Human	P257
MRGPRX1 Human	R279
MRGPRX2 Human	R286
MRGPRX3 Human	R279
MRGPRX4 Human	R279
