# Supplementary material for: Evolutionary analyses reveal immune cell receptor GPR84 as a conserved receptor for bacteria-derived molecules
Source: iScience. 2022 Sep 6;25(10):105087. doi: 10.1016/j.isci.2022.105087 (PMC9508565; doi:10.1016/j.isci.2022.105087)
Supplement: Table S7. Summary of Emax, logEC50 and EC50 values of decanoic acid, 3-hydroxydecaonic acid, cis-2-decenoic acid, and trans-2-decenoic acid for all mammalian GPR84 orthologs, related to Figures 4 and 5 [file mmc5.xlsx]

## Sheet: Table S7
					Table S7
CHO-K1 cells were transfected with GPR84-ortholog constructs and cAMP inhibition assays in presence of 2 µM forskolin were performed. Emax and EC50 values were calculated from concentration-response curves with GraphPad Prism. Emax is given as % of unstimulated of each ortholog and is shown as mean ± SEM of n ≥ 6 independent experiments. Unpaired two-tailed t-test comparing mammalian GPR84 orthol…
	C10			3-OH-C10			cis-2-C10			trans-2-C10
	Emax (% of w/o of each ortholog)	log EC50	EC50 in µM	Emax (% of w/o of each ortholog)	log EC50	EC50 in µM	Emax (% of w/o of each ortholog)	log EC50	EC50 in µM	Emax (% of w/o of each ortholog)	log EC50	EC50 in µM
Human	39 ± 3.1	-5.22 ± 0.10	8.1	33 ± 4.4	-4.84 ± 0.06	15.8	66 ± 3.2	-4.99 ± 0.14	11.5	54 ± 4.8	-5.42 ± 0.07	3.8
			(3.9-12.4)			(10.4-21.1)			(7.0-19.1)			(2.8-4.7)
Azara‘s night monkey	53 ±4.5*	-5.21 ± 0.12	7.8	44 ± 2.6*	-4.74 ± 0.08	20.2	53 ±3.5	-4.83 ± 0.23	19.9	50 ± 2.6	-5.56 ± 0.07	2.8
			(2.2-13.4)			(13.1-27.3)			(7.8-42.4)			(2.2-3.8)
Common marmoset	35 ± 1.8	-5.35 ± 0.13	6.1	37 ± 5.1	-5.05 ± 0.10	10.5	49 ± 4.5*	-4.87 ± 0.06	13.6	54 ± 2.2	-5.31 ± 0.07	5.1
			(0.1-13.21)			(4.6-16.5)			(10.5-16.1)			(3.7-6.5)
Brown rat	40 ± 4.8	-5.12 ± 0.17	10.4	41 ± 2.3	-4.68 ± 0.07	23.0	57 ± 1.4	-4.64 ± 0.12	25.0	51 ± 1.4	-5.19 ± 0.18	7.7
			(2.8-17.9)			(15.6-30.4)			(16.4-39.8)			(3.6-14.1)
House mouse	45 ± 5.6	-4.92 ± 0.06	12.6	39 ± 4.3	-4.83 ± 0.13	18.8	48 ± 3.4*	-4.71 ± 0.21	24.3	46 ± 5.9	-5.16 ± 0.23	9.0
			(8.6-16.7)			(8.1-29.5)			(8.7-44.9)			(2.8-17.5)
Sheep	56 ± 3.0**	-4.99 ± 0.08	11.3	50 ± 3.2*	-4.29 ± 0.10***	57.9	54 ± 2.2*	-4.72 ± 0.19	22.7	55 ± 1.8	-5.21 ± 0.09	6.5
			(6.2-16.4)			(23.5-92.2)			(8.4-36.0)			(4.9-9.2)
Cattle	55 ± 4.3**	-5.04 ± 0.06	9.8	52 ± 2.8**	-4.45 ± 0.13*	51.3	71 ± 3.7	-4.63 ± 0.22	30.5	80 ± 3.1**	-5.29 ± 0.03	5.1
			(6.7-12.9)			(15.8-86.8)			(12.6-62.8)			(4.6-5.8)
Pig	41 ±1.8	-5.58 ± 0.10*	3.0	31 ± 2.7	-5.22 ± 0.06***	6.4	48 ±3.0*	-4.66 ± 0.14	24.3	54 ± 4.9	-5.91 ± 0.14*	1.4
			(1.5-4.4)			(4.6-8.2)			(13.7-39.5)			(0.82-2.3)
Minke whale	45 ± 2.0	-5.13 ± 0.06	7.8	36 ± 3.5	-4.80 ± 0.10	18.6	68 ± 1.9	-4.51 ± 0.30	48.4	73 ± 3.0*	-5.27 ± 0.20	6.7
			(4.8-10.8)			(7.1-30.1)			(9.8-107)			(2.4-11.9)
Horse	53 ± 2.1*	-5.13 ± 0.08	8.1	50 ± 3.8*	-4.75 ± 0.09	19.3	60 ± 4.9	-4.43 ± 0.20	45.4	60 ± 5.4	-5.36 ± 0.16	4.9
			(4.1-12.2)			(10.6-28.1)			(15.2-73.3)			(2.3-8.1)
White rhinoceros	42 ± 2.5	-5.18 ± 0.12	8.1	37 ± 4.7	-4.79 ± 0.13	20.8	60 ± 4.0	-4.47 ± 0.19	35.0	56 ± 5.0	-5.24 ± 0.16	6.7
			(2.3-13.8)			(6.2-35.4)			(23.0-42.9)			(3.6-12.1)
Polar bear	51 ± 2.4*	-4.95 ± 0.08	12.2	45 ± 2.1*	-4.53 ± 0.12*	36.5	59 ± 2.1	-4.56 ± 0.20	32.7	45 ± 3.7	-5.27 ± 0.02	5.4
			(6.9-17.4)			(12.9-60.0)			(11.4-52.0)			(5.1-5.9)
Giant panda	56 ± 3.6**	-4.32 ± 0.08**	53.3	55 ± 2.6***	-4.03 ± 0.08***	108.4	84 ± 5.4*	-4.88 ± 0.29	19.8	62 ± 0.6	-4.60 ± 0.05***	25.5
			(31.6-74.9)			(59.2-158)			(4.3-42.1)			(22.0-31.0)
Lion	48 ± 3.6	-5.21 ± 0.12	7.4	48 ± 2.4*	-4.93 ± 0.05	12.2	59 ± 1.7	-4.91 ± 0.07	12.5	59 ± 2.5	-5.19 ± 0.18	7.7
			(2.3-12.5)			(9.1-15.3)			(9.5-16.0)			(4.2-14.6)
Cat	47 ± 3.8	-5.39 ± 0.18	6.5	46 ± 3.4*	-4.62 ± 0.05*	25.7	58 ± 3.0	-4.64 ± 0.08	23.6	59 ± 2.4	-5.29 ± 0.17	6.1
			(0.8-12.2)			(18.1-33.2)			(18.1-32.9)			(2.9-10.9)
African elephant	53 ± 2.1*	-4.71 ± 0.15**	30.8	52 ± 4.0**	-4.32 ± 0.08***	53.6	67 ± 2.7	-4.02 ± 0.22*	119.2	68 ± 3.3	-5.11 ± 0.10	8.2
			(0.1-65.9)			(33.1-74.2)			(36.6-198)			(6.1-12.3)
Gray short-tailed opossum	77 ± 2.3***	-4.34 ± 0.14***	57.1	66 ± 2.1***	-4.24 ± 0.15**	82.4	77 ± 3.0	-3.93 ± 0.26*	154.9	75 ± 4.1*	-4.89 ± 0.22	16.5
			(17.1-97.1)			(27.3-138)			(35.8-252)			(5.6-32.3)
			3 – 53.3			6.4 – 108.4			11.5 – 48.4			1.4 – 25.5
			à 18			à 17			à 4			à 19
