# Supplementary material for: Evolutionary analyses reveal immune cell receptor GPR84 as a conserved receptor for bacteria-derived molecules
Source: iScience. 2022 Sep 6;25(10):105087. doi: 10.1016/j.isci.2022.105087 (PMC9508565; doi:10.1016/j.isci.2022.105087)
Supplement: Table S9. FEL results detecting pervasive positive/diversifying in bears, related to Figure 4 [file mmc6.xlsx]

## Sheet: Table S9
				Table S9
FEL results detecting pervasive positive/diversifying selection at 18 amino acid residues (3-letter code) on the branches depicted in Figure S5 and four panda-specific sites with a p-value threshold of < 0.1 (Kosakovsky Pond and Frost, 2005). Residues marked in bold indicate Ursidae-specific amino acids. Positions highlighted in blue are panda-specific and position 175 (orange) is panda-specific …
Amino acid position	Amino acid in Ursidae	Amino acid in other Carnivora	Other mammals with Ursidae-specific amino acid	alpha	beta	alpha = beta	LRT	p-value
(panda GPR84)
6 (Nt)	Ser or gap	Glu, Asp, Val, Gly or Ala	Ser in Monotremata	1.003	3506.04	4.573	7.417	0.0065
7 (Nt)	Ala	Ala or Thr	many	0	13.272	0.51	3.691	0.0547
8 (Nt)	Thr	Asn or Lys	Thr in Hystricomorpha	0	931.515	5.288	8.575	0.0034
14 (Nt)	Ser	Glu or Ala	-	1.738	113.81	6.254	9.027	0.0027
22 (Nt)	Ile	Val or Ala	Ile in Cavia porcellus, Echinops telfairii, Loxodonta africana	0.789	15.343	1.506	3.106	0.078
54 (TMH3)	His	Arg	His in Metatheria, Dermoptera	0	14.438	1.349	4.586	0.0322
158 (EL2)	Thr	Ile or Val	-	0	934.326	3.643	8.659	0.0033
174 (EL2)	Lys or Glu	Lys, Arg or Gln	Lys in Octodon degus, Heterocephalus glaber, Fukomys damarensis, Chinchilla lanigera, Castor canadensis, Cavia porcellus	0	24.183	0	3.447	0.0634
176 (EL2)	Gln	Arg	Gln in Cetartiodactyla	0	16.187	0.852	5.726	0.0167
177 (EL2)	Thr	Pro	-	0	27.909	2.103	4.588	0.032
179 (TMH5)	Ala	Thr	-	0	13.934	1.287	4.558	0.0328
180 (TMH5)	Pro	Thr	-	0	26.216	1.332	5.357	0.0206
203 (TMH5)	His	Arg	His in Sorex araneus, Castor canadensis	0.239	17.597	3.92	2.788	0.095
218 (IL3)	Pro	Ser or Ala	-	1.255	19.345	1.839	2.993	0.0836
340 (TMH6)	Val	Ala	-	0	19.851	1.306	4.952	0.0261
360 (TMH7)	Ser	Gly or Ala	Ser in Rodentia	0	12.137	0.719	5.403	0.0201
386 (Ct)	Ser	Pro	Ser in Loxodonta africana	0	18.216	1.319	4.991	0.0255
388 (Ct)	Cys	Ser	-	1.058	30.221	2.054	3.392	0.0655
Amino acid position	Amino acid in panda	Amino acid in other Carnivora	Other mammals with panda-specific amino acid	alpha	beta	alpha = beta	LRT	p-value
(panda GPR84)
6 (Nt)	Ser	gap in Ursidae, Glu, Asp, Val, Gly or Ala	Ser in Monotremata	1.953	3605.7	3.136	5.599	0.018
102 (TMH3)	Thr	Ala	Thr in Camelidae and Rodentia	0.591	24.562	1.163	4.543	0.0331
152 (TMH4)	Leu	Phe	-	1.433	34.819	2.852	3.516	0.0608
171 (EL2)	Asp	Lys in Ursidae, Asp	many	0	54.38	2.905	2.925	0.0872
175 (EL2)	Asp	Glu in other Ursidae, Gly in all other	-	1.52	0	1.58	0.032	0.857
249 (IL3)	Ala	Glu	-	0	2125.92	6.423	7.838	0.0051
251 (IL3)	Thr	Thr in Canidae, Ile in all other	9 (Carlito syrichta, Meriones unguiculatus, Microcebus murinus, Ochotona princeps, Octodon degus, Otolemur garnettii, Phascolarctos cinereus, Propithecus coquereli, Sarcophilus harrisii)	0	27.907	0.767	6.522	0.0107
Amino acid position	Amino acid in Ursidae w/o panda	Amino acid in other Carnivora	Other mammals with Ursidae w/o panda-specific amino acid	alpha	beta	alpha = beta	LRT	p-value
(panda GPR84)
6 (Nt)	gap	Ser in panda, Glu, Asp, Val, Gly or Ala	-	1.699	10000	8.106	16.055	0.0001
47 (TMH1)	Val	Ile in panda and other Carnivora except Neomonachus schauinslandi (Val), Nyctereutes procyonoides (Val)	Val in Phascolarctos cinereus and Lipotes vexillifer	0	36.662	1.895	5.609	0.0179
152 (TMH4)	Leu	Phe	-	1.433	34.819	2.852	3.516	0.0608
171 (EL2)	Lys	Asp	-	2.823	78.75	12.24	5.147	0.0233
175 (EL2)	Glu	Asp in panda, Gly in all other	-	1.521	36.013	3.092	3.227	0.0725
259 (IL3)	Val	Ala in panda and all others except Mustelidae (Thr)	-	1.508	47.601	3.092	3.694	0.0546
305 (IL3)	Pro	Gln in panda and all other Carnivora	many	2.408	64.638	5.563	3.336	0.0678
