# Supplementary material for: Evolutionary analyses reveal immune cell receptor GPR84 as a conserved receptor for bacteria-derived molecules
Source: iScience. 2022 Sep 6;25(10):105087. doi: 10.1016/j.isci.2022.105087 (PMC9508565; doi:10.1016/j.isci.2022.105087)
Supplement: Table S10. Naturally occurring mutations in human GPR84, related to Figure 6 [file mmc7.xlsx]

## Sheet: Table S10
		Table S10
Naturally occurring mutations in human GPR84 as determined by dbSNP (Sherry et al., 2001) and COSMIC database (Tate et al., 2019) mining. Positional conservation analyses were included in the table to visualize potential correlations with the severity of mutations. Cell surface expression was determined by ELISA. The relative measures were normalized to the human GPR84 wild-type receptor (WT) con…
EAS: East Asian (BUR: Buryat, Mongolia, CHB: Han Chinese in Bejing, China, JPN: Japanese, JPT: Japanese in Tokyo, Japan, CHS: Southern Han Chinese, CDX: Chinese Dai in Xishuanagbanna, China, HAN: Han Chinese, KHV: Kinh in Ho Chi Minh City, Vietnam, KOR: Koreans)
AFR: African (YRI: Yoruba in Ibadan, Nigera, LWK: Luhya in Webuye, Kenya, MAG: Mandinka in The Gambia, MSL: Mende in Sierra Leone, ESN: Esan in Nigera, ASW: American's of African Ancestry in SW USA, ACB: African Carribean in Barbados)
Position in receptor domains	Amino acid residue (one-letter code)		Conservation	Cell surface expression	C10 EC50
				mean ± SEM	(µM)
					(95 % CI)
	WT			100	4.7 (2.1-10.33)
Nt	S15Y	rs77767409	100% cons.	8.7 ± 3.9	11.7 (2.2-62.3)
		(CDX 1%, CHB <1%, CHS 1%, JPT 1%, *NIA 10%, *KHV 2%, *KOR 1.3%)
TMH1	Y21H	rs774179979	F in Orycteropus afer	40 ± 10	19.9 (4.5-87.1)
		(< 1 %)
		COSM468610
		(kidney)
TMH1	G37D	rs11170883	100% cons.	11 ± 3.1	-
		(CHB 5%, CHS 3%, JPT 5%, *JPN 3.3%, *KHV 1%, *HAN 13.6%, *KOR 4.3%, *BUR 1.7%)
IL1	Q48K	COSM4933020	>3 AS	23 ± 9.6	-
		(liver)
IL1	P49S	COSM3416962	2 AS	47 ± 4.5	6.9 (0.8-56.7)
		(large intestine)
IL1	R54Q	rs147285081 (<1% in EAS: CDX 1%, CHB 0%, CHS 0%, JPT <1%, KHV 0%)	C in 2 species (E. caballus & E. przewalski ); H in 5 species (Ailuropoda melanoleuca, Erinaceus europaeus, Phascolarctos cinereus, Sarcophilus harrisii, Ursus maritimus)	22 ± 3.3	-
		COSM265704 (large intestine)
TMH2	N61S	rs140120680 (<1% in EAS: CDX 0%, CHB 0%, CHS 0%, JPT 0%, KHV 1%)	100% cons.	4.3 ± 0.9	-
		COSM265704 (large intestine)
EL1	L84M	COSM6072881 (lung)	2 AS	63 ± 2.0	3.3 (1.5-9.2)
EL1	R87C	rs558075147 (<1% in EAS: CDX 0%, CHB 0%, CHS <1%, JPT 0%, KHV 0%)	100% cons.	6.4 ± 3.3	-
		COSM311588 (lung)
TMH3	R94M	COSM431412 (kidney, breast)	>3 AS	10 ± 2.0	-
TMH3	S107P	COSM281485 (large intestine)	100% cons.	47 ± 1.5	-
TMH3	T110N	COSM379859 (lung)	100% cons.	41 ± 12	4.7 (1.7-12.1)
TMH3	A115T	rs768104387	100% cons.	62 ± 15	-
		COSM1933814 (large intestine, liver)
TMH3	R118C	rs145386200 (<1% in EAS: CDX 0%, CHB 0%, CHS 0%, JPT <1%, KHV 1% AND <1% in AFR: ACB 0%, ASW 0%, ESN 1%, GWD 0%, LWK 0%, MSL 0%, YRI 0%)	100% cons. BUT C in Miniopterus natalensis, Rousettus aegyptiacus	87 ± 8.7	-
		COSM258604 (large intestine)
TMH3	R118H	rs762850094	100% cons. BUT H in Desmodus rotundus, Pteropus alecto, Pteropus vampyrus	114 ± 1.0	-
		COSM4779321 (liver)
TMH4	A140V	COSM94392 (breast)	2 AS	49 ± 4.1	5.2 (1.7-15.6)
TMH4	W145C	rs1233024141	100% cons.	23 ± 3.2	-
		COSM468609 (kidney)
TMH4	V149A	COSM4916062 (liver)	>3 AS	55 ± 1.0	1.4 (0.1-16.1)
TMH5	G190W	rs766899348	100% cons.	28 ± 7.8	-
		COSM3359823 (kidney)
IL3	V227A	COSM4942547 (liver)	>3 AS	95 ± 3.7	3.7 (1.8-7.3)
IL3	T264A	COSM1492983 (kidney)	>3 AS	110 ± 5.7	5.1 (1.6-16.1)
IL3	S280N	rs78645643 (1% in AFR: ACB 1%, ASW 0%, ESN 3%, GWD 0%, LWK 2%, MSL 1%, YRI 1%)	>3 AS	82 ± 3.3	6.3 (2.0-19.2)
IL3	K281N	COSM94391 (breast)	>3 AS	114 ± 3.4	5.3 (1.9-15.7)
IL3	P292T	COSM3812403 (breast)	>3 AS	91 ± 3.9	5.0 (1.8-13.9)
IL3	A294V	COSM1606337 (liver)	>3 AS	73 ± 2.2	4.6 (0.7-29.6)
TMH6	S312L	rs139990475	A in Dipodomys ordii, Tarsius syrichta, Carlito syrichta	84 ± 14	3.9 (0.9-17.0)
		COSM7370089 (lung)
TMH6	A329P	COSM431411 (breast)	>3 AS	19 ± 5.6	-
TMH7	A356V	COSM3812402 (breast)	100% cons.	94 ± 3.7	7.7 (2.0-29.0)
TMH7	Y370H	rs77759698 (CDX 3%, CHB 4%, CHS 6%, JPT 2%, KHV 2%, *MEN 20%, *NIA 10%, *HAN 4.5%, *BEN 4.5%, *AET 3.4%, *JPN 3.3%, *KOR 3%,	F in Ochotona princeps	32 ± 15	-
		*KHV 2%, *BUR 0.6%)
Helix 8	R375H	rs546291952 (4% in SAS: BEB 2%, GIH 4%, ITU 5%, PJL 3%, STU 4%)	> 3 AS	42 ± 26	37.4 (8.2-171.4)
Helix 8	R378H	rs137983696	100% cons. GAP in Echinops telfairi, BUT H in Desmodus rotundus, Pteropus alecto, Pteropus vampyrus, Rousettus aegyptiacus	20 ± 2.8	11.6 (1.8-74.7)
		COSM1933797 (large intestine)
Helix 8	Y381N	COSM1677031 (lung)	100% cons.	6.2 ± 0.8	-
Ct	P389H	COSM337349 (lung)	>3 AS	84 ± 1.6	4.4 (0.9-20.9)
