# Supplementary material for: Evolutionary analyses reveal immune cell receptor GPR84 as a conserved receptor for bacteria-derived molecules
Source: iScience. 2022 Sep 6;25(10):105087. doi: 10.1016/j.isci.2022.105087 (PMC9508565; doi:10.1016/j.isci.2022.105087)
Supplement: Table S12. Primers used for GPR84 ortholog amplification, sequencing and introduction of epitope tags are listed as well as quick-change primer to introduce mutations at specific positions of human GPR84, related to STAR methods [file mmc8.xlsx]

## Sheet: Table S12
Table S12
Primers used for GPR84 ortholog amplification, sequencing and introduction of epitope tags are listed as well as quick-change primer to introduce mutations at specific positions of human GPR84. Related to STAR methods
Sequence (5‘ – 3‘)	Purpose
GTGCAAATCAAAGAACTGCTCCTC	pcDps forward (amplification/sequencing)
CCTGGTTCTTTCCGCCTCAGAAG	pcDps reverse (amplification/sequencing)
CGCCGCACTAGTTCACTTATCGTCATCGTCCTTATAGTC	FLAG-uni-Spe I_AS
CGCGAATTCCCCACCATGTACCCCTACGACGTCCCCGACTACGCC	HA-uni-Kozak-Eco RI_S
TCCACCCTCTGCCTCTTTAG	human GPR84-33-5UTR-S
TGTTGTGAAAATGCCCACAT	human GPR84-105-3UTR-AS
GATAGTGCTGGCACTGGTGA	human GPR84-408-ORF-S
GCTCAGATGAAATCCCCTCA	human-GPR84-772-ORF-AS
TGAAGCCTAACTGTCCACCA	human GPR84-6-mRNA-S
GCTGGGGAGAGATTGTTGTG	human GPR84-1411-mNA-AS
AATCTCAGGAAGGGTAGAGG	Uma-Ame-GPR84_S
CTGAAGCATTGATCAAGGGA	Uma-Ame-GPR84_AS
AACGCCTGTAATCCCAGTTA	Cja_Ana_GPR84_S
AGTCTAGGGCTGAAACATTG	Cja_Ana_GPR84_AS
AGTTCAAGGTCACGTTGTG	Bta-GPR84-2_S
CCACCTTAGTTCTGGAAGAG	Bta-GPR84-2_AS
TTGAGAATGGGAAAGAGGAG	Bta-Oar_GPR84_S
TGTCCATGAAAATTCCCACA	Bta-Oar_GPR84_AS
GTAGTGACGCCTTCTTCTTC	Csi_GPR84_S
ATTTCATCTACTCCCGCATC	Csi_GPR84_AS
CCCAGAGTTGTTCAMGAGAT	Eca_Csi_GPR84_S
ATTGAGCAGGGGATGGAG	Eca_Csi_GPR84_AS
GAAAGGTTGGGGATGAAGAG	Fca-Pti-AjuGPR84_S
CTTTAGCTCTGTTCTGGAGG	Fca-Pti-AjuGPR84_AS
TGACTCTCTTCCTCTTCCAT	Laf_GPR84_S
ACTTTGGTTCTGGAATGGAT	Laf_GPR84_AS
CCTTCTGCAGATACCAAGTT	Mdo-GPR84_S
TAGTGGTATAGGTGGGATCC	Mdo-GPR84_AS
AAGTGAGTTCTAGGAGCAGA	Mms_Rno_GPR84_S
GTGTACCTCTATACCACTGAG	Mms_Rno_GPR84_AS
GTTCTGACTCCTTCTTCCTC	Ssc_GPR84_S
CACAGGGCTCACTTTTATCT	Ssc_GPR84_AS
ACGTCCCCGACTACGCCTGGAACAGCTCTGACGCC	human GPR84- HA-adaptor
TCACTTATCGTCATCGTCCTTATAGTCATGGAGCCTATGGAAACTCCG	human GPR84-FLAG-adaptor
ACGTCCCCGACTACGCCCAGAACACCTCCAGTG	AmeGPR84-HA-adaptor-S
ACGTCCCCGACTACGCCCAGAACACCAGTGCC	UmaUarAmeGPR84-HA-adaptor-S
TCACTTATCGTCATCGTCCTTATAGTCCTTTAGTTCTGGAGGAGT	UmaUarAmeGPR84-FLAG-adaptor-AS
ACGTCCCCGACTACGCCTGGAACACCTCTGATG	AnaCjacBacScrLafMluGPR84_HA-adaptor-S
TCACTTATCGTCATCGTCCTTATAGTCATGGAGCCTACGGAAA	AnaMmuPhamGPR84_FLAG-adaptor-AS
TCACTTATCGTCATCGTCCTTATAGTCATGGAGCCTACGGAAA	AnaMmuPhamGPR84_FLAG-adaptor-AS
ACGTCCCCGACTACGCCTGGAACGCTTCTGAC	BtaOarGPR84-HA-adaptor-S
TCACTTATCGTCATCGTCCTTATAGTCATGGAACCTAYGGAAAC	BtaOarGPR84-FLAG-adaptor-AS
TCACTTATCGTCATCGTCCTTATAGTCATGGAGCCTATGGAAAC	CjacGPR84_FLAG-adaptor-AS
ACGTCCCCGACTACGCCTGGAACATCTCTGATGC	CsimuGPR84-HA-adaptor-S
TCACTTATCGTCATCGTCCTTATAGTCATAGAACCTACGGAAACTC	CsimuSscrGPR84-FLAG-adaptor-AS
ACGTCCCCGACTACGCCTGGAACAACTCTGATGC	EcaGPR84-HA-adaptor-S
TCACTTATCGTCATCGTCCTTATAGTCATGGAACCGDCGG	MmsRnoEcaGPR84-FLAG-adaptor-AS
ACGTCCCCGACTACGCCTGGAACACCTCCGAA	Fca-Pti-AjuGPR84-HA-adaptor-S
TCACTTATCGTCATCGTCCTTATAGTCACGGAGCCTRCGGA	Fca-Pti-AjuGPR84-FLAG-adaptor
TCACTTATCGTCATCGTCCTTATAGTCACGGAGCCTGTGG	LafGPR84_FLAG-adaptor-AS
ACGTCCCCGACTACGCCTTGAACATCTCTTATGATGC	MdomeGPR84-HA-adaptor-S
TCACTTATCGTCATCGTCCTTATAGTCCCGGAGCCTTCGG	MdomeGPR84-FLAG-adaptor-AS
ACGTCCCCGACTACGCCTGGAACAGCTCAGATG	MmsRnoGPR84-HA-adaptor-S
TCACTTATCGTCATCGTCCTTATAGTCATGGAACCGDCGG	MmsRnoEcaGPR84-FLAG-adaptor-AS
CATCCTCATGGGCATCTA	mammalsGPR84-540-S
GGAGCTRGACAGYRR	mammalsGPR84-717-S
CTGCTACCATGAGTATGTGCTGGGCTATC	human GPR84 S15Y-S
GATAGCCCAGCACATACTCATGGTAGCAG	human GPR84 S15Y-AS
GCTGGGCTATCGTCATGTTGCAGTTAGC	human GPR84 Y21H-S
GCTAACTGCAACATGACGATAGCCCAGC	human GPR84 Y21H-AS
CAGGCACCGTGGACAATGTGCTCAC	human GPR84 G37D-S
GTGAGCACATTGTCCACGGTGCCTG	human GPR84 G37D-AS
GCCTTGGCCATCAAGCCCAAGCTCC	human GPR84 Q48K-S
GGAGCTTGGGCTTGATGGCCAAGGC	human GPR84 Q48K-AS
CTTGGCCATCCAGTCCAAGCTCCGTAC	human GPR84 P49S-S
GTACGGAGCTTGGACTGGATGGCCAAG	human GPR84 P49S-AS
CAAGCTCCGTACCCAATTCAACCTGCTC	human GPR84 R54Q-S
GAGCAGGTTGAATTGGGTACGGAGCTTG	human GPR84 R54Q-AS
CAACCTGCTCATAGCCAGCCTCACACTGGCTGATC	human GPR84 N61S-S
GATCAGCCAGTGTGAGGCTGGCTATGAGCAGGTTG	human GPR84 N61S-AS
CACCTACCTCCACATGCACTGGCGCAC	human GPR84 L84M-S
GTGCGCCAGTGCATGTGGAGGTAGGTG	human GPR84 L84M-AS
CCTCCACCTGCACTGGTGCACCGGTGCCACCTTC	human GPR84 R87C-S
GAAGGTGGCACCGGTGCACCAGTGCAGGTGGAGG	human GPR84 R87C-AS
GCCACCTTCTGCATGGTATTTGGGCTC	human GPR84 R94M-S
GAGCCCAAATACCATGCAGAAGGTGGC	human GPR84 R94M-AS
CTCCAATTCTGTCCCCATCCTGACCC	human GPR84 S107P-S
GGGTCAGGATGGGGACAGAATTGGAG	human GPR84 S107P-AS
GTCTCCATCCTGAACCTCTGCCTCATC	human GPR84 T110N-S
GATGAGGCAGAGGTTCAGGATGGAGAC	human GPR84 T110N-AS
CCTCTGCCTCATCACACTGGGACGCTAC	human GPR84 A115T-S
GTAGCGTCCCAGTGTGATGAGGCAGAGG	human GPR84 A115T-AS
CTCATCGCACTGGGATGCTACCTCCTCATTG	human GPR84 R118C-S
CAATGAGGAGGTAGCATCCCAGTGCGATGAG	human GPR84 R118C-AS
CATCGCACTGGGACACTACCTCCTCATTG	human GPR84 R118H-S
CAATGAGGAGGTAGTGTCCCAGTGCGATG	human GPR84 R118H-AS
GGATAGTGCTGGTACTGGTGAGCACC	human GPR84 A140V-S
GGTGCTCACCAGTACCAGCACTATCC	human GPR84 A140V-AS
GGTGAGCACCTGTGTTGTGGGCGTG	human GPR84 W145C-S
CACGCCCACAACACAGGTGCTCACC	human GPR84 W145C-AS
CTGGGTTGTGGGCGCGGCCAGCTTTGCTC	human GPR84 V149A-S
GAGCAAAGCTGGCCGCGCCCACAACCCAG	human GPR84 V149A-AS
CATCTACTTTGTGCTTTGGCTCAGCAGTGTTG	human GPR84 G190W-S
CAACACTGCTGAGCCAAAGCACAAAGTAGATG	human GPR84 G190W-AS
CATCCACTCCAACCATGCGGCCAGGACTGATGAG	human GPR84 V227A-S
CTCATCAGTCCTGGCCGCATGGTTGGAGTGGATG	human GPR84 V227A-AS
GTCAGTGCTGCCACCGCCCAGACCCTGGAAG	human GPR84 T264A-S
CTTCCAGGGTCTGGGCGGTGGCAGCACTGAC	human GPR84 T264A-AS
GAGACCAGATCAACAACAAGAGAGCTAAGC	human GPR84 S280N-S
GCTTAGCTCTCTTGTTGTTGATCTGGTCTC	human GPR84 S280N-AS
CAGATCAACAGCAACAGAGCTAAGCAGATG	human GPR84 K281N-S
CATCTGCTTAGCTCTGTTGCTGTTGATCTG	human GPR84 K281N-AS
CAGAGAAAAGCCCTACAGAAGCATCTGCC	human GPR84 P292T-S
GGCAGATGCTTCTGTAGGGCTTTTCTCTG	human GPR84 P292T-AS
GCCCTCCAGAAGTATCTGCCAAAGCC	human GPR84 A294V-S
GGCTTTGGCAGATACTTCTGGAGGGC	human GPR84 A294V-AS
CTCCGGATTCTTCATTGGAATTTGGGAAGG	human GPR84 S312L-S
CCTTCCCAAATTCCAATGAAGAATCCGGAG	human GPR84 S312L-AS
GTTCCTCTGCTTTCCCCTGAGCTACATC	human GPR84 A329P-S
GATGTAGCTCAGGGGAAAGCAGAGGAAC	human GPR84 A329P-AS
CACATGCTTGCTGTCAACCTCACCTGG	human GPR84 A356V-S
CCAGGTGAGGTTGACAGCAAGCATGTG	human GPR84 A356V-AS
CAACCCTGTGCTCCATGCAGCCATGAAC	human GPR84 Y370H-S
GTTCATGGCTGCATGGAGCACAGGGTTG	human GPR84 Y370H-AS
GCAGCCATGAACCACCAATTCCGCCAAG	human GPR84 R375H-S
CTTGGCGGAATTGGTGGTTCATGGCTGC	human GPR84 R375H-AS
GAACCGCCAATTCCACCAAGCATATGGC	human GPR84 R378H-S
GCCATATGCTTGGTGGAATTGGCGGTTC	human GPR84 R378H-AS
CGCCAATTCCGCCAAGCAAATGGCTCCATTTTAAAAAG	human GPR84 Y381N-S
CTTTTTAAAATGGAGCCATTTGCTTGGCGGAATTGGCG	human GPR84 Y381N-AS
CATTTTAAAAAGAGGGCACCGGAGTTTCCATAGG	human GPR84 P389H-S
CCTATGGAAACTCCGGTGCCCTCTTTTTAAAATG	human GPR84 P389H-AS
